# Supplementary material for: Causal Mediation Analysis of Foodborne Salmonella Outbreaks in the United States: Serotypes and Food Vehicles
Source: Pathogens. 2024 Dec 22;13(12):1134. doi: 10.3390/pathogens13121134 (PMC11676911; doi:10.3390/pathogens13121134)
Supplement: Supplementary file 1 [file pathogens-13-01134-s001.zip]

Archive with 1 entries (1 files):
- pathogens-3353873-supplementary.pdf
